# Supplementary material for: Temperature- versus precipitation-limitation shape local temperature tolerance in a Holarctic freshwater crustacean
Source: Proc Biol Sci. 2019 Jul 24;286(1907):20190929. doi: 10.1098/rspb.2019.0929 (PMC6661336; doi:10.1098/rspb.2019.0929)
Supplement: Data for this study [file rspb20190929supp2.xlsx]

## Sheet: Supplementary_Table_1.csv
# Temperature- versus precipitation-limitation shape local temperature tolerance in a Holarctic freshwater crustacean
# Leonie Seefeldt & Dieter Ebert
# Proceedings of the Royal Society, B (2019)
# DOI: 10.1098/rspb.2019.0929
#
# Data for D. magna genotype (clones), their site of origin, summer_active or not, the average maximum temperature at which they survived and were able to reproduce and the worldclim data associated with the site of origin.
#
clone	Latitude	Longitude	summer_active	maxtempfecundity	maxtempsurvival	AHT_warmest	tmean10_05	tmean11_05	tmean12_05	tmean1_05	tmean2_05	tmean3_05	tmean4_05	tmean5_05	tmean6_05	tmean7_05	tmean8_05	tmean9_05	tmin10_05	tmin11_05	tmin12_05	tmin1_05	tmin2_05	tmin3_05	tmin4_05	tmin5_05	tmin6_05	tmin7_05	tmin8_05	tmin9_05	tmax10_05	tmax11_05	tmax12_05	tmax1_05	tmax2_05	tmax3_05	tmax4_05	tmax5_05	tmax6_05	tmax7_05	tmax8_05	tmax9_05	prec10_05	prec11_05	prec12_05	prec1_05	prec2_05	prec3_05	prec4_05
BE-HO-1	50.1451	5.07708	1	31.3	32.2	22.5	104	55	26	15	30	56	90	128	160	174	173	148	64	28	2	-10	0	15	42	76	107	123	123	100	144	82	50	41	61	98	138	181	214	225	223	196	70	82	78	72	64	64	59
BE-KN2-1	51.3557	3.33445	1	31.3	31.9	20.5	118	73	42	30	36	57	84	123	151	169	172	153	89	49	22	10	14	29	54	90	117	136	139	121	148	97	63	50	59	86	115	157	186	202	205	186	75	77	69	58	46	49	44
BE-OHZ-T10	50.8395	4.65504	1	30.7	31.5	22.8	114	61	32	21	35	61	95	133	164	177	175	154	75	34	7	-5	5	22	49	82	111	126	126	106	153	89	57	47	66	101	141	184	218	228	225	203	72	68	68	70	51	69	51
BE-OM-1	50.8632	4.72387	1	31.3	32.1	22.6	113	61	32	20	34	61	93	132	164	176	174	154	74	34	7	-6	4	22	48	81	111	126	125	106	152	89	57	47	65	100	139	183	217	226	224	202	72	69	69	70	52	69	52
BE-WE-G59	51.0678	3.77361	1	30.9	31.5	21.6	117	69	38	26	36	61	91	128	157	173	175	156	84	44	16	4	10	28	53	86	114	132	134	117	150	94	61	49	62	94	129	170	201	215	216	195	74	73	70	62	49	59	47
BE-WH1-2	51.3363	3.34873	1	31.2	31.8	20.5	118	73	42	30	37	57	84	123	152	168	171	153	89	49	22	10	14	29	54	90	117	135	138	121	148	97	63	50	60	86	115	157	187	202	205	186	75	77	69	58	46	49	44
BE-WTE-1-1	50.8284	4.63906	1	31.5	32.1	22.8	114	61	32	21	35	61	95	133	165	177	175	154	75	34	7	-5	5	22	49	82	111	126	126	106	153	89	57	47	66	101	141	184	219	228	225	203	72	68	68	70	51	70	51
BY-G-9	52.4215	31.0138	1	30.7	31.5	23.7	68	11	-38	-73	-57	-8	77	144	174	185	176	128	30	-12	-63	-104	-90	-43	33	90	121	134	123	79	107	34	-12	-41	-24	28	121	198	227	237	230	178	43	46	45	37	28	32	39
CA-CH-1	58.771	-93.8508	1	28.7	30.2	17.2	-20	-133	-231	-285	-264	-208	-104	-15	61	119	112	53	-51	-172	-274	-328	-311	-262	-155	-55	12	66	68	19	11	-93	-188	-241	-217	-153	-53	26	110	172	157	87	45	36	21	16	14	17	24
CA-LL1-1	52.4086	-105.006	1	29.1	31.1	24.2	43	-67	-150	-196	-155	-89	23	106	152	178	167	108	-10	-106	-193	-243	-207	-141	-31	40	89	115	102	49	96	-27	-106	-148	-102	-36	78	172	216	242	233	167	23	16	21	20	17	22	20
CA-LL2-2	52.4573	-105.049	1	29.2	30.9	24.3	43	-67	-149	-196	-154	-89	23	105	153	178	168	107	-10	-106	-192	-243	-207	-142	-31	39	89	114	102	48	96	-27	-105	-148	-101	-36	78	172	217	243	234	167	23	17	21	21	17	22	21
CA-RI-1	48.4449	-68.5847	1	31.1	31.7	21.8	49	-13	-94	-129	-118	-58	12	77	135	163	148	103	9	-45	-133	-174	-166	-104	-30	24	79	108	95	54	89	20	-55	-83	-69	-12	54	131	191	218	202	152	81	83	86	76	69	66	64
CA-SS-1	51.5603	-106.357	1	30.1	30.9	25.4	49	-57	-135	-177	-139	-73	32	107	155	182	171	111	-12	-103	-181	-226	-192	-126	-28	36	86	111	98	45	110	-10	-88	-127	-86	-20	93	179	224	254	245	178	18	14	19	17	15	17	22
CH-H-1	47.5578	8.86261	1	31.2	32.1	23.9	102	46	14	2	16	52	89	132	165	186	180	151	64	17	-11	-23	-14	11	42	81	114	134	130	104	140	76	39	27	47	94	136	183	216	239	230	199	67	76	72	54	62	62	77
CH-Z-1	47.517	8.83127	1	30.3	31.4	22.7	93	40	7	-6	8	42	79	121	154	175	170	142	56	10	-18	-32	-22	2	33	72	105	124	121	96	131	70	32	20	39	83	125	171	203	227	219	188	71	83	80	63	69	68	83
CN-W1-1	30.5624	114.39	0	29.3	32.2	33.6	189	126	65	42	58	104	168	223	266	297	295	245	148	85	27	6	22	64	126	180	226	258	255	203	230	167	104	79	95	145	211	266	306	336	336	287	76	51	30	40	53	95	147
CY-PA1-1	35.0315	33.9738	0	30.4	31.4	33.5	212	170	133	112	115	131	163	205	248	272	275	249	155	118	87	65	65	78	106	145	188	213	216	190	270	223	179	160	165	184	221	265	308	331	335	309	32	51	115	86	55	50	19
CY-PA2-1	35.0328	33.9551	0	31	31.3	33.6	212	169	131	112	115	131	164	204	248	271	276	250	155	117	85	65	65	78	106	144	188	212	216	190	270	222	178	159	165	184	222	265	308	331	336	310	32	50	114	85	54	49	19
CY-PA3-1	35.0341	33.9549	0	30.6	31.6	33.6	212	169	131	111	114	130	164	204	248	271	275	250	154	117	85	64	64	77	106	144	188	212	215	190	270	222	178	159	164	184	222	265	308	331	336	310	32	50	114	85	54	49	19
CZ-KO-1	50.1254	14.8687	1	31	31.8	23.9	92	35	3	-15	-1	40	86	134	165	182	180	139	48	7	-23	-43	-33	-2	34	79	110	126	124	88	136	64	29	13	31	83	138	190	220	239	237	191	32	33	27	23	22	28	35
CZ-LE1-1	48.7833	16.7899	1	30.6	31.9	25.5	98	45	3	-16	6	46	98	144	176	194	189	151	50	14	-22	-44	-27	1	43	86	119	133	129	96	147	76	29	13	40	92	153	203	234	255	250	207	38	44	37	31	30	33	41
CZ-N1-1	48.7753	16.7235	1	30.7	31.7	25.5	99	44	3	-16	6	46	97	144	176	194	190	151	51	13	-23	-44	-28	1	42	86	119	133	130	96	147	75	29	13	40	92	152	203	234	255	250	207	38	44	36	30	30	33	41
CZ-N2-6	48.7666	16.7425	1	31.1	32	25.5	99	44	3	-16	6	46	97	144	176	194	190	151	51	13	-23	-44	-27	1	42	86	119	133	130	96	147	75	29	13	40	92	152	203	234	255	250	207	38	44	37	31	30	34	41
DE-G1-106	54.2819	10.9665	1	30.1	31.5	20.5	99	53	21	2	0	26	64	111	151	167	165	139	71	31	1	-21	-26	-4	29	71	110	130	129	104	127	75	42	25	26	57	100	151	192	205	202	175	51	62	57	51	38	41	43
DE-K35-Mu10	48.2066	11.7097	1	29.4	31	23	85	33	-6	-21	-6	36	78	123	156	175	170	139	40	1	-35	-53	-44	-8	27	69	103	120	116	87	130	65	23	11	32	81	130	177	209	230	224	191	55	59	55	51	48	52	66
DE-KA-F28	50.9354	6.92794	1	30	30.2	23.5	105	62	29	18	25	59	94	136	166	183	181	151	65	34	5	-8	-6	19	46	82	113	132	129	102	145	90	54	45	56	100	143	190	220	235	233	201	56	66	65	59	52	52	53
DE-KN1-4	54.1769	10.8067	1	30.3	31.5	20.5	94	48	17	-2	-4	25	66	110	149	164	163	136	65	26	-3	-24	-30	-6	28	67	105	124	124	99	124	70	37	20	23	56	104	154	194	205	202	174	54	65	62	55	42	44	45
DE-R1-1	54.2076	10.4236	1	30.6	30.6	20.6	93	45	16	-1	-2	26	67	113	149	163	160	135	63	23	-3	-22	-26	-4	28	68	102	121	120	95	124	67	36	20	23	56	106	158	196	206	200	175	59	69	68	58	46	44	47
DE-S1-8	48.7799	9.18297	1	30.9	31.9	23.4	100	46	13	1	17	53	91	132	164	180	174	147	54	14	-14	-27	-17	9	41	79	112	127	121	94	146	79	40	29	51	97	142	186	217	234	227	200	46	51	44	39	38	38	50
DE-S2-1	48.806	9.17257	1	30.6	30.7	23.4	97	45	13	2	15	51	89	130	162	181	176	145	52	12	-14	-26	-18	7	39	78	110	128	124	93	143	78	40	30	49	95	139	183	214	234	228	198	48	54	47	42	40	40	52
DE-S3-3	48.8063	9.17176	1	31.1	31.9	23.4	97	45	13	2	15	51	89	130	162	181	176	145	52	12	-14	-26	-18	7	39	78	110	128	124	93	143	78	40	30	49	95	139	183	214	234	228	198	48	54	47	42	40	40	52
DK-RL-3	55.9642	9.59639	1	30.9	31.8	19.2	81	37	21	-14	-12	15	57	108	140	158	152	124	52	7	1	-53	-54	-22	25	72	106	125	116	91	111	68	41	26	31	52	90	144	175	192	189	157	82	84	71	61	43	49	44
ES-D-BDE1-F9	37.1481	-6.03655	0	30.6	30.8	33.3	194	144	110	106	118	140	163	196	233	264	268	240	144	101	70	64	73	94	113	143	173	196	203	182	244	188	151	148	164	187	214	250	293	333	333	298	71	88	85	74	71	69	50
ES-D-CC-NF7	37.0711	-6.27241	0	28.7	29.6	31.7	192	146	114	107	120	140	162	195	227	257	261	236	146	105	76	68	79	98	115	149	175	198	206	185	239	188	152	147	162	183	209	242	280	317	316	287	69	84	82	70	65	66	47
ES-D-H-F3	36.8718	-5.86155	0	29.1	31	30.6	185	137	106	102	112	132	151	186	219	247	253	229	143	98	70	64	71	91	109	139	169	191	201	182	228	177	142	141	154	174	194	233	269	304	306	276	76	98	101	84	80	86	54
ES-DO1-1	36.9784	-6.47764	0	30.6	31.7	30.4	192	148	117	110	123	142	161	196	223	249	254	231	148	108	80	72	84	102	116	153	175	197	204	184	237	189	155	149	162	182	206	239	271	302	304	279	67	81	80	68	61	62	43
ES-HT-1	38.7752	-1.41022	0	30.4	32.5	29.9	140	94	64	54	62	87	110	145	191	228	227	193	83	41	17	5	10	30	53	86	127	158	159	129	198	147	111	103	115	144	168	204	256	299	296	257	54	46	37	30	32	38	56
ES-HY-1	38.7793	-1.435	0	31	31.3	29.9	140	94	64	54	62	87	109	144	190	228	227	192	83	41	17	5	10	30	52	86	126	158	159	128	198	147	111	103	115	144	167	203	255	299	296	257	54	46	37	30	32	38	56
ES-RO-1	37.1279	-6.4816	0	31	31	31.1	192	148	116	109	121	140	163	197	226	255	257	234	146	106	79	71	82	99	116	153	175	199	204	184	239	190	153	147	161	182	210	242	277	311	311	284	66	80	77	67	60	62	43
FI-FAT-1-3	60.0217	19.9021	1	29.3	29.1	20.9	58	7	-30	-47	-48	-14	37	93	145	165	155	111	31	-15	-56	-75	-80	-48	-1	44	97	121	114	76	86	30	-3	-18	-16	20	76	143	194	209	196	146	54	58	49	42	30	29	33
FI-FAV-1-1	60.0216	19.9025	1	29.6	29.9	20.9	58	7	-30	-47	-48	-14	37	93	145	165	155	111	31	-15	-56	-75	-80	-48	-1	44	97	121	114	76	86	30	-3	-18	-16	20	76	143	194	209	196	146	54	58	49	42	30	29	33
FI-FHS2-11-3	60.2738	27.2188	1	29.1	29.1	21.9	54	-2	-47	-71	-70	-27	37	105	155	174	157	105	28	-22	-72	-100	-102	-62	-3	54	106	129	116	71	80	18	-21	-42	-38	8	77	156	204	219	198	140	66	63	49	33	27	32	34
FI-FSE-3-74	60.2578	22.0151	1	27.5	28	21.5	58	8	-29	-48	-54	-19	37	97	146	169	156	109	30	-14	-55	-76	-85	-54	-2	45	96	123	114	73	86	31	-2	-19	-22	16	77	150	197	215	199	146	67	73	65	51	38	36	36
FI-FSP1-16-2	60.1844	25.7948	1	28.5	28.7	21.3	54	2	-41	-67	-67	-26	35	101	151	170	155	105	29	-18	-66	-95	-98	-60	-2	54	105	127	116	72	80	23	-15	-38	-36	8	73	149	197	213	194	138	69	67	54	40	31	33	36
FI-FUT1-2-1	60.3471	27.4785	1	29.7	30.9	21.9	54	-2	-47	-71	-70	-27	37	105	155	174	157	105	28	-22	-72	-100	-102	-62	-3	54	106	129	116	71	80	18	-21	-42	-38	8	77	156	204	219	198	140	66	63	49	33	27	32	34
FI-OER-3-3	59.7886	23.1741	1	30.2	31.5	21.4	61	11	-27	-49	-55	-20	37	100	148	169	158	110	34	-10	-52	-77	-86	-55	-2	50	99	124	116	75	88	33	-1	-20	-23	16	76	151	197	214	200	146	67	67	54	41	31	30	35
FI-SK-17-1	59.8312	23.2577	1	27.5	28	21.4	61	11	-27	-49	-55	-20	37	100	148	169	158	110	34	-10	-52	-77	-86	-55	-2	50	99	124	116	75	88	33	-1	-20	-23	16	76	151	197	214	200	146	67	67	54	41	31	30	35
FI-SK-58-2	59.833	23.2574	1	29.3	29.1	21.4	61	11	-27	-49	-55	-20	37	100	148	169	158	110	34	-10	-52	-77	-86	-55	-2	50	99	124	116	75	88	33	-1	-20	-23	16	76	151	197	214	200	146	67	67	54	41	31	30	35
FI-SKW-2-1	59.833	23.2563	1	29.5	28.5	21.4	61	11	-27	-49	-55	-20	37	100	148	169	158	110	34	-10	-52	-77	-86	-55	-2	50	99	124	116	75	88	33	-1	-20	-23	16	76	151	197	214	200	146	67	67	54	41	31	30	35
FR-C1-1	43.5916	4.59152	0	31.5	31.8	29	149	102	69	60	71	99	127	164	203	230	225	195	102	59	30	18	24	51	77	113	147	171	168	143	197	145	108	103	119	148	178	216	259	290	282	247	100	67	62	56	58	58	50
FR-NPM19-1	46.9986	-2.23944	1	30.6	31.3	22.8	129	89	64	58	63	89	108	135	166	182	184	168	92	61	39	32	32	50	67	92	122	139	140	129	166	118	90	85	94	129	150	179	210	225	228	207	83	99	99	91	75	65	55
FR-NPM21-1	46.9989	-2.235	1	30	32.1	22.8	129	89	64	58	63	89	108	135	166	182	184	168	92	61	39	32	32	50	67	92	122	139	140	129	166	118	90	85	94	129	150	179	210	225	228	207	83	99	99	91	75	65	55
FR-SA-1	43.4801	4.6473	0	31	34.7	28.9	151	103	70	61	73	101	127	165	202	230	223	195	105	60	31	19	26	53	78	115	147	172	167	144	198	146	109	104	121	149	177	216	258	289	280	247	97	66	62	54	57	56	49
FR-TR-1	43.7383	3.8633	0	31.1	31.5	28.4	144	98	64	56	66	97	123	158	197	222	218	191	95	54	24	12	17	48	72	107	139	161	160	138	194	143	105	100	116	147	175	209	255	284	277	244	101	65	70	71	57	75	52
GB-C1-1	51.7344	-1.33626	1	29.9	30.5	20.9	104	65	45	31	37	58	84	116	147	163	160	137	68	36	17	2	8	24	45	73	102	117	115	95	141	95	73	61	66	93	123	159	192	209	205	180	59	63	64	58	39	51	43
GB-EK1-1	55.7024	-2.34083	1	30.3	30.6	18.8	91	53	35	23	24	49	72	100	132	146	140	118	56	22	6	-5	-6	15	32	58	88	104	98	79	126	85	64	52	54	84	112	143	176	188	182	157	66	73	66	65	47	54	47
GB-EK2-6	55.6977	-2.34343	1	29.9	30.9	18.9	90	55	34	24	25	49	73	101	131	146	141	117	55	24	6	-4	-5	15	33	58	88	104	99	79	126	86	63	52	56	84	113	144	175	189	183	156	65	72	66	65	46	53	47
GB-EL75-69	51.5276	-0.158147	1	30.9	32.4	23.4	114	76	55	46	50	71	96	131	165	185	181	154	75	44	26	16	20	33	56	86	117	137	132	108	154	109	85	77	80	109	137	177	213	234	230	200	60	61	59	57	40	47	46
GB-EP-1	52.4536	-1.91944	1	29.8	30.7	20.3	103	61	42	32	33	54	80	110	142	157	154	134	67	32	15	4	4	19	40	67	97	112	110	93	139	91	70	60	63	90	120	154	188	203	198	176	55	63	69	62	48	54	50
GB-FML-1	52.5311	-1.95587	1	30.6	31.6	20.3	103	64	44	34	34	57	80	112	144	158	156	136	68	34	16	6	5	22	40	69	99	114	112	95	139	94	72	62	64	92	121	156	190	203	200	177	55	63	67	61	47	53	49
GB-LK1-1	55.7077	-2.19038	1	30.8	31.4	18.8	93	57	36	26	27	51	72	101	131	145	142	119	58	26	8	-2	-3	17	33	59	88	103	100	80	128	88	65	54	57	86	112	144	175	188	184	158	64	71	65	64	47	51	46
GB-S17-7	51.6205	-1.38622	1	30.5	31.5	21.1	107	67	46	34	39	61	87	119	149	164	161	140	71	38	18	4	10	27	48	76	104	118	116	97	144	97	75	64	69	96	126	162	194	211	206	183	59	64	64	59	39	50	41
GR-K-1	40.704	23.1442	0	31	31.9	32	167	117	71	49	66	94	142	191	235	260	258	219	119	79	34	13	22	48	89	136	178	201	199	164	215	155	108	86	110	141	195	247	292	320	317	275	39	56	54	41	37	42	33
HU-HO-2	46.8	19.1333	1	31	32.2	27.3	119	55	12	-8	18	63	117	165	196	214	209	173	68	23	-13	-35	-14	18	64	109	142	156	151	116	170	88	37	19	51	109	170	221	250	273	268	231	36	53	45	34	33	31	42
HU-K-6	46.7964	19.185	1	31.9	31.9	27.3	119	55	12	-8	17	64	117	165	196	214	209	173	68	23	-13	-35	-16	18	64	109	142	156	151	116	170	88	38	19	50	110	170	221	250	273	268	231	36	52	45	34	32	31	42
IL-BM-1	30.5113	34.6121	0	30.4	32	29.5	187	141	98	81	93	119	151	186	215	230	233	213	127	90	53	39	47	68	95	122	149	169	171	153	247	193	143	123	140	171	208	251	281	292	295	274	4	18	34	38	35	32	10
IL-M1-8	31.7782	35.2206	0	30.8	31.4	30.5	204	160	109	88	94	121	157	200	223	238	240	227	140	110	69	49	54	69	92	130	154	171	176	162	269	210	150	128	135	173	222	271	292	305	305	293	9	59	96	109	99	83	18
IL-PS-2	32.2557	34.8533	0	31.2	31.5	31.6	231	195	152	136	141	157	182	212	238	258	268	257	174	139	104	91	93	101	123	154	187	210	220	205	289	251	201	182	189	213	242	270	289	307	316	309	17	90	145	145	76	54	14
IL-RAM-4	33.2301	35.7651	0	31.8	32	28.9	184	133	86	63	71	98	136	177	212	226	231	211	130	89	52	31	33	56	87	120	154	171	174	156	238	178	120	95	109	141	185	234	271	281	289	266	19	75	160	181	148	107	40
IL-TY-10	32.2437	34.8545	0	29.4	29.3	31.6	231	195	152	137	141	157	183	212	238	259	267	257	174	139	104	91	93	101	123	154	186	210	219	205	289	251	201	183	189	213	243	270	290	308	316	309	17	90	145	144	77	53	14
IR-GG1-1	37.919	46.707	0	29	29	28.7	111	42	-16	-38	-27	14	72	122	168	205	205	167	42	-9	-59	-84	-74	-36	16	56	92	135	124	89	181	93	27	9	20	65	128	189	245	276	287	246	30	27	27	27	27	45	59
IT-ISR1-2	43.6919	10.2889	0	30.5	31.3	28.5	161	114	80	74	81	103	129	167	203	230	230	203	114	76	43	35	39	59	83	118	152	175	176	152	208	153	118	113	124	147	176	216	254	285	285	254	119	117	94	80	74	72	76
IT-MDV-1	37.6855	12.6175	0	31.2	32.1	29.6	195	159	128	116	116	128	150	185	220	248	251	230	160	127	98	84	84	93	111	142	177	203	207	191	231	192	159	148	148	163	189	228	264	293	296	270	67	68	72	60	49	42	41
IT-PER-2	37.5192	14.3073	0	31	32.5	27.1	154	114	82	66	69	83	109	154	198	226	230	199	124	86	59	42	41	53	75	115	157	184	190	163	184	143	106	91	98	114	143	193	240	269	271	236	76	62	58	59	45	43	32
MA-ES-3	31.4907	-9.76443	0	29.8	30.5	22	192	171	150	139	143	158	166	178	190	198	197	200	162	136	114	104	108	126	137	152	170	176	175	175	222	206	186	174	178	190	195	204	210	220	220	225	26	42	53	44	40	35	28
MN-DM1-1	45.0327	100.66	1	31.8	33.1	26.9	42	-59	-126	-144	-113	-40	53	129	184	200	183	124	-30	-127	-191	-211	-191	-114	-25	49	109	131	114	51	115	9	-60	-77	-34	35	131	210	259	269	253	198	4	1	1	1	1	2	4
NO-AA-1	60.051	5.07445	1	28.5	28.6	17.2	88	54	31	22	18	32	56	97	124	142	145	120	68	36	13	4	-1	10	29	65	95	114	119	97	109	73	50	40	37	54	84	130	154	170	172	143	229	206	190	168	113	127	93
NO-LADE-1	63.449	10.4529	1	28.7	28.9	17.8	59	12	-13	-27	-25	4	38	86	120	136	135	97	32	-12	-41	-56	-56	-30	0	42	77	94	95	63	86	36	16	3	7	39	76	130	164	178	175	132	104	77	90	72	59	60	51
NO-RO-1	67.5274	12.1268	1	29.7	31.6	15.2	61	28	10	1	-3	5	28	58	92	116	125	95	40	7	-13	-22	-25	-20	0	29	63	89	99	70	83	49	34	25	20	30	56	87	121	144	152	120	215	161	174	158	123	131	102
NO-V-7	67.687	12.672	1	30	32.2	15	59	24	7	-2	-6	3	26	57	92	116	123	93	37	3	-16	-25	-29	-22	-1	28	63	89	97	68	81	46	31	22	17	29	54	87	121	144	150	118	213	159	170	158	122	128	98
PL-KNP-P4	52.3227	20.7305	1	31.1	32	23.8	87	31	-13	-38	-30	16	83	133	170	184	177	134	47	6	-36	-65	-60	-21	34	79	117	131	124	87	127	57	11	-11	0	53	132	188	224	238	231	182	35	39	32	23	23	25	32
PL-W1-1	52.2109	20.9965	1	31.4	32.5	23.5	85	31	-11	-35	-26	16	80	133	168	182	174	133	45	6	-34	-62	-55	-21	31	79	115	129	121	86	125	57	12	-8	4	53	129	187	222	235	228	181	35	39	32	22	23	25	33
RO-DS-3	45.1471	29.6782	0	30.9	31.5	25.3	131	78	31	4	11	41	100	160	203	223	221	185	103	51	6	-20	-11	18	74	132	175	193	192	156	160	105	57	29	34	65	127	188	232	253	250	214	20	28	27	22	23	16	21
RU-AL1-11	49.9678	88.692	1	28.6	28.6	20.8	-9	-101	-168	-189	-169	-99	-2	75	130	147	129	71	-61	-150	-218	-243	-232	-163	-64	11	67	86	67	9	44	-51	-117	-134	-106	-35	60	139	193	208	191	134	7	6	6	3	2	1	5
RU-AST1-1	46.3025	48.0136	0	31	32.1	31.4	102	32	-18	-54	-48	11	112	182	228	251	237	178	44	-7	-52	-94	-91	-37	50	119	167	188	170	112	160	71	16	-13	-5	59	174	245	289	314	305	245	18	17	16	14	11	15	18
RU-B5-1	49.9864	46.693	1	31.3	32.3	30	73	-5	-57	-95	-94	-33	90	167	214	237	222	157	28	-36	-87	-132	-134	-72	34	103	151	174	159	98	119	26	-27	-58	-54	7	146	232	278	300	285	216	24	32	29	27	19	17	22
RU-BAI1-2	53.0178	106.886	1	30.9	32.3	23.7	-4	-116	-196	-238	-206	-105	0	78	144	173	155	85	-56	-165	-243	-288	-270	-176	-62	4	70	110	94	24	48	-66	-148	-187	-141	-33	62	152	218	237	216	146	16	17	17	9	5	4	11
RU-BN-BB6	50.1555	43.3894	1	31.4	32	28.3	73	-1	-52	-88	-84	-27	85	162	202	224	212	150	32	-29	-80	-122	-120	-62	36	103	143	166	153	96	114	28	-24	-54	-47	8	135	221	262	283	271	204	30	41	39	34	23	22	27
RU-BOL1-1	66.4497	33.8567	1	28.5	28.5	18.7	12	-49	-97	-126	-125	-74	-18	42	108	142	122	71	-13	-78	-133	-166	-165	-117	-58	1	63	97	82	38	38	-19	-61	-86	-84	-30	22	84	154	187	163	105	55	50	37	33	27	31	30
RU-BP-1	58.0754	38.1994	1	31.5	31.8	23.1	41	-26	-78	-110	-97	-39	44	115	159	178	158	103	12	-50	-107	-145	-136	-80	-1	59	104	125	108	61	70	-2	-48	-75	-58	3	90	171	214	231	209	146	54	51	44	33	24	24	40
RU-BU2-2	51.315	108.41	1	31.2	32.4	23.4	-12	-124	-210	-247	-215	-106	-2	77	146	172	151	78	-69	-178	-260	-302	-282	-176	-68	2	74	110	90	14	46	-70	-159	-192	-147	-36	64	153	219	234	212	142	13	11	11	5	4	3	11
RU-C12-1	50.4964	47.2059	1	29.1	31.6	29.5	67	-12	-66	-105	-103	-40	85	163	210	232	216	152	23	-42	-96	-142	-143	-80	29	98	146	169	153	93	112	19	-35	-67	-62	0	141	228	274	295	279	211	25	34	28	27	18	17	23
RU-C20-1	50.5098	46.519	1	30.9	32.1	29.7	72	-7	-59	-97	-94	-34	88	166	213	235	219	154	29	-36	-89	-133	-133	-72	34	102	150	173	157	97	116	23	-29	-61	-55	4	143	230	276	297	281	212	26	36	33	30	21	20	23
RU-HA1-1	54.4858	90.1565	1	31.3	32.5	25.2	14	-88	-155	-179	-163	-76	22	100	164	188	160	96	-33	-134	-204	-234	-226	-138	-38	32	96	124	98	36	61	-41	-105	-124	-99	-13	83	169	232	252	223	157	36	22	18	15	11	10	24
RU-HA2-12	54.6727	90.2268	1	30.6	32.4	25.2	14	-87	-153	-179	-162	-75	21	99	163	188	160	96	-32	-133	-202	-233	-225	-137	-39	31	96	124	98	36	61	-41	-104	-124	-99	-13	81	168	231	252	222	157	36	22	18	15	11	10	24
RU-KOR1-1	66.4519	33.799	1	28.5	28.7	18.7	12	-49	-97	-126	-125	-74	-18	42	108	142	122	71	-13	-78	-133	-166	-165	-117	-58	1	63	97	82	38	38	-19	-61	-86	-84	-30	22	84	154	187	163	105	55	50	37	33	27	31	30
RU-KU1-2	55.3038	63.4053	1	26.5	27.5	24.8	23	-68	-129	-164	-150	-75	43	122	174	193	163	108	-13	-100	-163	-201	-193	-121	-6	61	115	139	109	58	59	-36	-94	-126	-107	-29	93	183	233	248	218	159	34	26	23	20	15	14	24
RU-PIK-2	59.9949	30.4731	1	30.5	32	22.2	53	-4	-47	-77	-74	-29	40	104	156	177	162	110	27	-23	-72	-104	-104	-64	0	56	110	132	120	75	79	15	-22	-50	-43	6	80	153	203	222	204	145	65	59	49	38	29	33	36
RU-R2-1	56.425	37.6027	1	28.7	28.5	23.3	48	-19	-65	-95	-83	-29	56	124	166	183	164	110	19	-41	-91	-126	-118	-66	11	70	114	134	117	69	77	3	-38	-64	-48	8	101	178	218	233	212	151	58	54	49	38	30	29	41
RU-RM1-2	55.7635	37.5816	1	30	31.9	23.1	49	-15	-62	-93	-79	-25	60	128	167	183	167	112	20	-36	-87	-123	-113	-60	16	75	117	136	120	71	79	7	-36	-63	-45	10	104	182	218	231	214	153	61	57	52	43	35	33	42
RU-RO1-3	55.6833	39.8825	1	31.2	31.9	24	48	-22	-70	-103	-93	-36	60	132	172	189	173	116	17	-46	-98	-136	-130	-73	16	78	119	138	122	72	80	2	-41	-70	-56	1	104	187	226	240	224	160	57	50	44	38	28	26	38
RU-RT1-135	45.2217	36.8083	1	31.4	32	27	118	69	31	-1	3	35	101	158	202	228	225	178	80	38	3	-31	-27	0	61	116	160	186	184	137	157	100	59	30	33	71	142	200	245	270	266	220	31	43	58	40	33	30	35
RU-RT21-1-9	45.2221	36.6848	1	31.2	31.4	27.1	118	68	32	-1	3	35	101	158	202	229	226	179	80	37	4	-31	-27	0	61	116	160	187	185	137	157	100	60	30	34	70	142	200	245	271	267	221	30	41	56	39	32	29	35
RU-SPB-35	59.8111	30.1331	1	30.9	31.2	22.2	54	-3	-47	-76	-71	-28	41	106	157	177	163	111	28	-22	-71	-102	-101	-62	0	58	111	132	121	76	80	16	-22	-49	-41	7	82	155	204	222	205	146	65	60	50	39	29	34	36
RU-SYR1-1	53.2129	48.4882	1	29	29.2	26.8	51	-28	-83	-121	-115	-50	67	150	193	213	195	133	15	-55	-113	-156	-153	-87	20	92	136	158	140	83	88	0	-52	-85	-76	-13	115	209	251	268	250	183	40	41	33	32	23	21	37
RU-TU1-1	55.6243	69.2087	1	29.3	29.5	24.8	18	-82	-145	-181	-170	-94	29	116	170	193	160	108	-20	-120	-185	-224	-216	-143	-19	54	110	138	108	56	56	-44	-104	-137	-124	-44	78	178	231	248	213	160	30	24	19	18	13	13	24
RU-TY4-1	50.1005	95.1502	1	31.3	32.4	23.8	-6	-144	-264	-307	-283	-171	-12	95	151	169	151	87	-73	-210	-322	-366	-353	-248	-79	15	72	100	79	12	61	-77	-205	-247	-213	-94	56	175	231	238	223	163	14	10	9	5	4	7	14
RU-TY5-1	52.073	93.723	1	31	32.3	24.2	0	-119	-230	-272	-254	-151	-3	94	155	175	152	89	-58	-174	-282	-329	-320	-220	-66	18	80	108	84	20	59	-64	-178	-215	-187	-81	61	171	230	242	220	159	48	37	28	19	17	25	47
RU-VOL-36	48.53	44.4869	0	30	30	30.7	86	9	-37	-71	-71	-16	98	174	222	246	232	165	42	-20	-64	-103	-106	-53	45	114	162	186	172	109	131	39	-10	-38	-35	21	151	234	283	307	293	222	22	37	38	33	26	23	24
RU-YAK1-6	61.964	129.631	1	30.6	32.8	25.3	-85	-290	-387	-407	-352	-217	-65	63	152	184	149	59	-131	-335	-425	-444	-408	-297	-137	0	83	116	83	3	-38	-244	-349	-370	-296	-137	8	126	222	253	215	115	20	16	12	10	8	6	10
RU-YAK3-25	61.9375	129.638	1	31	32.2	25.4	-83	-288	-386	-406	-351	-216	-64	64	153	185	150	61	-130	-334	-424	-443	-407	-296	-136	0	84	117	84	5	-36	-242	-348	-369	-295	-135	8	128	223	254	216	117	20	16	12	10	8	6	10
RU-ZB5-1	50.3182	115.305	1	30.9	31.4	25.5	1	-122	-209	-240	-209	-104	10	95	164	192	168	94	-68	-188	-272	-309	-290	-184	-63	16	90	130	106	25	70	-55	-145	-170	-127	-24	84	175	238	255	231	163	8	5	4	2	2	3	10
SE-BY-J6	55.6754	13.5451	1	31.1	31.7	20.3	91	42	15	0	-2	20	56	108	150	167	164	131	66	17	-3	-22	-27	-8	22	70	111	131	128	100	117	68	34	22	23	49	91	146	189	203	200	162	64	62	64	58	35	46	35
SE-G1-9	60.4217	18.5101	1	28.7	29.3	20.9	58	7	-30	-47	-48	-14	37	93	145	165	155	111	31	-15	-56	-75	-80	-48	-1	44	97	121	114	76	86	30	-3	-18	-16	20	76	143	194	209	196	146	54	58	49	42	30	29	33
SE-G2-8	60.4322	18.5224	1	29.5	29.1	20.9	58	7	-30	-47	-48	-14	37	93	145	165	155	111	31	-15	-56	-75	-80	-48	-1	44	97	121	114	76	86	30	-3	-18	-16	20	76	143	194	209	196	146	54	58	49	42	30	29	33
SE-G3-7	60.4232	18.5572	1	29.3	28.9	20.9	58	7	-30	-47	-48	-14	37	93	145	165	155	111	31	-15	-56	-75	-80	-48	-1	44	97	121	114	76	86	30	-3	-18	-16	20	76	143	194	209	196	146	54	58	49	42	30	29	33
SE-G4-20	60.4152	18.569	1	29.5	28.7	20.9	58	7	-30	-47	-48	-14	37	93	145	165	155	111	31	-15	-56	-75	-80	-48	-1	44	97	121	114	76	86	30	-3	-18	-16	20	76	143	194	209	196	146	54	58	49	42	30	29	33
SE-GN1-3d3	60.4972	18.431	1	28.4	28.3	20.9	58	7	-30	-47	-48	-14	37	93	145	165	155	111	31	-15	-56	-75	-80	-48	-1	44	97	121	114	76	86	30	-3	-18	-16	20	76	143	194	209	196	146	54	58	49	42	30	29	33
SE-GN2-3A10	60.4971	18.4316	1	29.1	30.8	20.9	58	7	-30	-47	-48	-14	37	93	145	165	155	111	31	-15	-56	-75	-80	-48	-1	44	97	121	114	76	86	30	-3	-18	-16	20	76	143	194	209	196	146	54	58	49	42	30	29	33
SE-H1-1	58.3423	11.218	1	29.9	30	20	81	30	-4	-20	-25	6	48	105	149	165	160	121	58	10	-26	-40	-48	-19	15	68	113	131	128	93	104	51	18	0	-1	32	81	143	186	200	192	150	93	85	63	55	40	45	44
TN-RA-2	36.96	10.2236	0	29	28.6	32	202	156	117	107	116	131	155	185	230	257	262	242	153	111	77	67	72	84	103	132	172	195	204	191	252	202	158	148	160	178	208	239	288	319	320	293	53	52	62	65	57	44	35
TR-EG-1	39.8236	32.8306	1	31.2	31.6	29.4	122	69	19	-6	16	57	105	147	185	218	213	174	53	13	-17	-43	-26	1	44	81	113	142	137	98	191	125	56	32	59	113	167	214	257	294	290	251	26	30	46	43	36	35	43
UA-KR1-7	45.0937	36.3107	1	30.2	31.6	27.1	121	71	34	3	6	35	101	157	203	229	225	180	83	40	6	-27	-24	0	61	115	160	187	184	138	159	103	63	34	36	71	141	199	246	271	267	222	29	40	54	37	32	29	34
[truncated: 5 more columns]
